# Supplementary material for: Impact of the COVID-19 Pandemic on Healthcare Activity in the Regional Hospitals of Andalusia (Spain)
Source: J Clin Med. 2022 Jan 12;11(2):363. doi: 10.3390/jcm11020363 (PMC8781610; doi:10.3390/jcm11020363)
Supplement: Supplementary file 1 [file jcm-11-00363-s001.zip]

Archive with 1 entries (1 files):
- jcm-1493150-supplementary.pdf
